# Supplementary material for: High-Throughput In Vitro Screening Identified Nemadipine as a Novel Suppressor of Embryo Implantation
Source: Int J Mol Sci. 2022 May 3;23(9):5073. doi: 10.3390/ijms23095073 (PMC9103851; doi:10.3390/ijms23095073)
Supplement: Supplementary file 1 [file ijms-23-05073-s001.zip]

Archive with 1 entries (1 files):
- ijms-1699416-sup.pptx
